# Supplementary material for: Real-World Safety Profile of Biologic Drugs for Severe Uncontrolled Asthma: A Descriptive Analysis from the Spanish Pharmacovigilance Database
Source: J Clin Med. 2024 Jul 18;13(14):4192. doi: 10.3390/jcm13144192 (PMC11277876; doi:10.3390/jcm13144192)
Supplement: Supplementary file 1 [file jcm-13-04192-s001.zip]

Archive with 1 entries (1 files):
- jcm-3000828-supplementary.pdf
